# Supplementary material for: wenda_gpu: fast domain adaptation for genomic data
Source: Bioinformatics. 2022 Oct 4;38(22):5129–30. doi: 10.1093/bioinformatics/btac663 (PMC9665854; doi:10.1093/bioinformatics/btac663)
Supplement: btac663_Supplementary_Data [file btac663_supplementary_data.zip]

Archive with 3 entries (2 files):
- btac663_Supplementary_Data/
- btac663_Supplementary_Data/final.eps
- btac663_Supplementary_Data/supplement.pdf
